# Supplementary material for: Induced interpretation bias affects free recall and episodic memory bias in social anxiety
Source: PLoS One. 2023 Nov 16;18(11):e0289584. doi: 10.1371/journal.pone.0289584 (PMC10653471; doi:10.1371/journal.pone.0289584)
Supplement: S1 Data — (XLSX) [file pone.0289584.s001.xlsx]

## Sheet: data_submitted to plosone
Subject	Group	age	sex	edu	grade	T0_CESD	T0_SADS	T0_BFNE	T1_CESD	T1_SADS	T1_BFNE	T1_VAS_1	T1_VAS_2	T1_VAS_3	T1_State	T2_VAS_1	T2_VAS_2	T2_VAS_3	T2_State	T3_VAS_1	T3_VAS_2	T3_VAS_3	T3_State	content	content_pos	content_neg	content_neu	intrusion	intrusion_pos	intrusion_neg	intrusion_neu	newidea	newidea_pos	newidea_neg	newidea_neu	error	miss	SRT_TargetPositive	SRT_TargetNegative	SRT_FoilPositive	SRT_FoilNegative	FTT_Neu	FTT_Pos	FTT_Neg
1	2	20	2	1	2	3	62	38	10	56	30	0.3	0.3	6.4	10	1.3	0.3	4.9	10	0.2	0.3	5.6	9	10	1	3	6	6	2	3	2	0	0	0	0	0	0	2.1	3.3	1.9	2.2	0	2	3
2	1	27	2	1	5	15	66	38	9	71	22	1.8	0.7	7.8	9	1.4	1.4	7.4	10	1.8	1.4	7.1	9	10	5	2	3	9	5	3	4	0	0	0	0	1	0	2.7	2.7	3	2.6	4	3	0
3	1	24	2	1	4	9	68	38	8	60	37	1.7	0.3	6.2	14	1	1	5.8	7	0.4	0.7	7	7	4	3	1	5	3	0	2	1	9	4	1	8	0	1	3	2.4	3.1	1.7	1	1	3
4	2	21	1	1	1	11	80	33	7	81	31	1.2	0.5	5.9	14	3.2	3.1	4.9	10	2.9	1.7	5.1	10	9	0	1	8	7	2	3	5	0	0	0	0	1	1	2	2.3	2	1.9	0	3	3
5	2	28	2	1	3	0	64	21	0	58	25	6.9	0.2	8.9	8	6.8	0.2	8	14	2.8	0.2	8.6	9	8	0	2	6	5	2	3	2	0	0	0	0	0	2	3.2	1.2	2.5	1.2	1	2	1
6	1	23	2	1	4	5	73	35	15	69	33	0.2	0.2	5	11	0.1	0.3	5.1	10	0.1	0.2	5.1	11	10	1	4	5	9	4	5	5	0	0	0	0	0	0	2.9	2.5	2.9	2.2	8	5	1
7	2	20	1	1	1	15	79	41	7	73	40	2.1	5	5	12	9.9	7.1	1	21	6	5.9	3.6	18	7	0	8	0	7	1	6	3	3	1	3	0	3	2	2.2	3	2.1	2.8	2	3	2
8	1	23	2	1	4	0	72	33	0	73	30	0.6	0	5.8	10	1.9	0	5.9	7	0	0	5	7	8	0	1	7	4	2	2	1	0	0	0	0	0	2	2.4	2.1	2.3	1.7	2	4	3
9	2	21	2	1	1	2	73	26	4	71	27	0.1	0.1	6.6	14	1.8	2.3	4.9	13	0.1	0	4.8	8	10	0	5	5	9	2	5	5	0	0	0	0	0	0	1.9	2.7	1.5	2.4	4	8	2
10	1	24	2	1	3	9	73	45	15	68	43	0.6	0.7	6.2	15	0.1	0.2	7.3	12	0.1	0.1	8.8	9	7	1	2	4	6	1	2	4	0	0	0	0	1	3	3.2	2.4	2.8	2.1	2	8	2
11	1	22	2	1	3	14	95	40	10	88	36	1.9	0	3.5	14	0.8	0	5.2	12	0.1	0	6.4	12	8	3	1	5	9	3	2	8	0	0	0	0	1	1	2.9	2	2.4	1.8	3	6	2
12	2	20	2	1	1	4	73	43	12	80	41	0.5	0.6	7.1	12	3.9	2.5	4.5	14	3.3	1.4	4.9	13	8	0	6	4	9	2	6	7	0	0	0	0	1	0	2	2.7	2.4	2.5	1	5	2
13	1	22	2	1	3	12	86	38	4	77	33	4.6	1.5	0.8	16	0.2	0.2	3.7	14	2.8	2.4	1.3	12	10	0	1	9	4	2	2	2	0	0	0	0	0	0	2.3	2.2	1.9	1.1	5	7	0
14	2	20	2	1	1	4	55	41	5	62	47	0.1	0.1	5.1	12	0.2	0.1	1.4	13	0.2	0.4	3.7	7	8	2	5	2	7	0	6	4	0	0	0	0	0	1	1.5	2.3	1.8	2.2	2	9	2
15	1	26	1	1	4	9	84	45	12	81	47	0	0	6.4	9	0	0	8.2	9	0	0	6.5	6	9	3	2	4	8	3	2	6	0	0	0	0	3	1	2.8	2.5	3.1	1.6	1	9	6
16	2	23	1	1	3	12	89	50	11	85	45	1.6	1.6	3.9	14	2.4	2	3.6	15	1.7	1.7	3.6	14	9	3	1	5	8	4	2	5	1	1	0	0	1	1	2.3	2	2.1	1.7	0	5	2
17	2	27	1	1	4	8	51	26	4	68	20	0.2	0.2	6.5	11	6.4	1.7	0.7	15	2.9	1.3	5	12	10	3	4	3	7	2	4	4	0	0	0	0	0	0	2.1	3	2	3.2	1	3	5
18	1	23	2	1	4	3	98	38	4	97	44	0.3	0.3	0.3	11	4.4	0.3	0.3	10	0.2	0.2	4.8	8	10	5	2	3	10	6	2	7	0	0	0	0	0	0	3.4	1.8	2.6	1.9	3	5	3
19	1	20	2	1	1	4	95	35	4	88	35	2.3	0	4.9	12	2	0	7.6	11	0.7	0	9	8	9	3	0	6	6	1	2	5	0	0	0	0	1	1	2.7	1.8	1.7	1.1	3	6	3
20	2	20	1	1	1	5	58	29	9	67	30	0	0	4.3	17	2.7	0	3.9	13	0	0	4.2	13	9	0	3	6	6	0	2	6	1	0	0	1	2	1	2.2	2.6	1.6	1.5	5	10	0
21	2	21	2	1	2	12	56	39	14	52	31	0.8	0.7	7.1	10	2.4	1.3	3.8	12	0.9	0.5	8.8	9	10	0	4	6	9	2	5	8	0	0	0	0	2	0	2.5	2.6	2.2	2.2	1	7	5
22	1	20	1	1	2	3	87	38	4	74	44	4.2	3.5	6.3	15	1.6	2.4	5.8	9	0.9	1.2	7.2	7	10	3	1	6	8	2	3	6	0	0	0	0	1	0	2.3	1.9	2.6	1.8	3	7	6
23	2	20	2	1	2	4	54	18	4	57	21	0.1	0.1	6.5	10	1	2	8.5	10	0.2	0.5	7.6	10	10	0	6	4	9	1	5	5	0	0	0	0	2	0	3.2	2.4	2.8	2	2	9	3
24	1	23	1	1	2	5	64	32	2	70	28	0.3	0.3	4.9	10	0.3	0.3	6.5	10	0.4	0.4	5	11	9	6	0	4	8	4	3	5	0	0	0	0	2	0	3.5	1.2	3.3	1.3	0	10	2
25	2	23	1	1	2	3	65	33	3	61	25	0	0	7.1	9	7	3.7	4.5	18	4.1	0	5.9	13	9	1	5	3	6	0	4	3	0	0	0	0	1	1	2.6	1.7	2.5	1.8	2	6	4
26	1	24	1	1	2	2	74	41	0	67	32	0	0	7.7	8	0	0	7.9	7	0	0	7.9	6	8	3	0	5	6	3	2	6	0	0	0	0	0	2	2.5	2	2.4	1.6	4	12	1
27	1	27	2	1	3	4	66	33	10	66	36	0.2	0.2	6.4	12	0.2	0.2	6	10	0.2	0.2	5.8	10	10	8	0	2	6	3	0	4	0	0	0	0	0	0	3	1.4	2.8	1.7	1	6	4
28	2	28	1	3	1	5	70	25	5	64	25	0.6	0	5.9	11	6.1	0	3.2	19	1.9	0	4.7	11	10	4	1	5	3	2	0	1	0	0	0	0	3	0	3.1	1.1	3	1.7	5	6	1
29	1	30	2	3	2	4	91	42	15	89	34	4.1	4.1	4.9	18	2.3	1.6	5.7	10	4.2	3.4	4.9	12	10	1	1	8	5	0	1	4	3	1	0	2	2	0	2.3	1.3	2.1	1.3	3	6	3
30	2	25	2	1	4	5	76	39	3	72	34	0.1	0.1	1.6	10	3.1	3.1	2	18	1.7	1.2	2.2	15	10	1	1	8	1	0	1	0	0	0	0	0	1	0	1.8	1.9	1.2	1.2	5	5	3
31	1	23	2	1	1	3	63	45	5	59	47	0.2	0.2	4.9	10	0	0	6.7	9	0.1	0.2	4.3	10	10	7	1	2	5	2	1	3	0	0	0	0	1	0	3.6	1.7	3.5	1.5	5	5	3
32	2	25	2	1	4	2	70	37	1	67	38	0.2	0.1	9.7	8	0.1	0.2	9.8	8	0.1	0.1	9.8	8	10	0	3	7	2	0	0	2	0	0	0	0	1	0	3	1.5	2.8	1.7	2	12	3
33	1	25	1	1	2	4	78	37	2	73	37	0.2	0.2	8.1	9	0.3	0.3	8.4	9	0.3	0.2	8.5	9	8	7	0	1	6	5	1	4	0	0	0	0	1	2	3.5	1.6	3	1.5	1	12	2
34	2	25	2	1	4	14	84	41	14	88	42	4.4	3.5	5.7	12	6.4	6.1	4	17	4.5	3.9	5.1	12	9	1	5	3	7	1	3	5	0	0	0	0	1	1	2.3	2.5	2.4	2.5	1	3	6
35	1	24	1	1	2	7	100	47	5	98	41	0	0	8.3	7	1	0	7.8	12	0	0	6	12	10	5	0	5	7	4	2	5	0	0	0	0	0	0	2.7	2.5	3.3	2	3	13	2
36	1	26	1	1	4	10	60	30	9	56	22	0.3	0.4	4.9	7	0.2	0.25	5.5	6	0.2	0.3	5.5	6	10	5	2	3	9	4	3	6	0	0	0	0	0	0	3.5	1.3	2.9	1.9	6	8	2
37	2	25	2	1	2	10	74	40	7	67	39	3.2	999	7.5	10	4.8	4.9	3.9	13	4.1	1.1	6.2	10	9	2	3	4	9	1	4	8	2	1	1	1	2	1	2	2.1	2.2	2.2	2	3	5
38	2	26	2	1	4	3	57	22	5	58	23	0.2	0.1	5.4	10	5.7	0.5	3.2	16	0.8	0.1	5.3	12	10	0	7	3	8	0	5	5	0	0	0	0	2	0	1.7	3.5	1.7	3.3	5	6	3
39	2	23	2	1	4	4	54	19	5	54	19	1.6	1.4	7.8	12	7.4	1.5	3.4	12	1.3	0.2	4.7	13	10	2	6	2	7	2	4	4	0	0	0	0	3	0	2	3.2	1.7	3.2	1	5	4
40	1	25	2	1	4	6	78	32	7	70	40	0	0	3.1	11	0.3	0	3.7	9	0	0	3.7	11	8	5	0	4	5	3	1	4	2	2	1	0	1	1	3.5	1.4	2.6	1.3	3	11	3
41	1	25	1	1	1	7	46	25	10	54	20	0.1	0.1	6.6	6	0.2	0.2	8.2	6	0.1	0.1	8.5	6	10	6	0	4	7	3	1	7	0	0	0	0	0	0	3.4	1.1	3.7	1.2	9	11	4
42	2	30	1	2	5	9	62	46	6	69	32	1.05	0.4	7.9	10	0.9	4.9	7.9	11	0.7	1.8	8.6	11	8	0	3	5	6	0	4	3	0	0	0	0	0	2	1.6	2.8	1.9	3.1	4	10	1
43	1	22	1	1	2	9	81	46	6	77	41	0.2	0.3	3.3	11	0.3	0.3	4	10	0.2	0.2	3.9	13	10	4	1	5	7	4	1	4	0	0	0	0	0	0	3.4	3.1	2.2	1.6	1	16	1
44	1	24	1	1	2	6	67	30	0	65	28	6	1.7	8.55	10	7.1	0.7	9.2	9	3.9	0.4	9.25	9	9	5	0	5	8	4	3	6	0	0	0	0	1	0	3.3	1.7	3.5	1.7	7	17	1
45	2	25	1	1	3	3	73	47	0	64	43	0.2	0.1	4.9	12	0.2	0.2	4.4	13	0.2	0.3	5.8	10	8	1	6	3	3	0	2	1	2	0	0	2	2	0	3.4	2	3.3	1.3	9	9	3
46	1	22	2	1	2	13	79	39	13	84	39	2.8	1.7	5	14	3.7	0.7	5.2	13	1.85	1.5	4.9	14	10	5	0	5	9	4	5	3	0	0	0	0	0	0	3.6	1.7	3.6	1.5	1	9	1
47	2	23	2	1	2	13	66	44	8	57	38	0.3	0.3	5	11	5.6	5.7	1.7	17	0.4	0.4	4.95	12	10	1	6	3	10	4	6	9	0	0	0	0	1	0	2.6	2.6	2.6	2.2	1	4	11
48	1	27	2	1	4	9	83	35	11	76	45	0.3	0.3	8.1	7	0.2	0.2	8.2	7	0.4	0.35	8	7	8	5	1	4	9	5	2	4	2	1	0	1	1	0	3.4	1.9	3.4	1.6	5	13	1
49	2	30	2	3	1	4	72	33	4	73	32	1.8	2.4	4.9	11	3.9	7.5	2.95	18	4.6	999	3.9	18	10	2	6	2	9	1	6	8	2	0	1	1	0	0	3.2	1.9	2.5	2.4	6	12	1
50	2	26	1	1	4	12	65	32	11	63	35	1.8	4.15	7.5	10	3	3.8	7.2	12	0.45	1	7.15	9	10	0	3	7	9	1	4	9	0	0	0	0	2	0	3.2	1.8	3	2.1	4	13	3
51	2	25	2	1	4	5	74	39	7	74	38	2.55	0.2	5.55	12	6.1	6	4.9	14	3	3.5	5.9	10	10	0	6	4	10	1	6	6	0	0	0	0	2	0	2.4	2.7	2.3	2.7	8	14	1
52	1	25	2	1	4	4	89	52	5	86	41	0.2	0.8	1.1	11	0.3	0.4	1.6	9	0.2	0.3	1.8	9	10	7	0	3	8	4	2	3	0	0	0	0	2	0	3.7	1.4	3.8	1.1	2	10	1
53	2	25	1	1	3	21	79	43	9	81	39	0.4	0.2	4.8	9	0.3	0.3	4.9	11	0.3	0.3	4.9	10	6	0	6	3	5	1	2	2	1	0	1	0	1	1	2.6	2	3	2.5	2	6	2
54	1	24	1	1	2	5	98	48	9	92	47	0.2	0.8	6.7	11	0.2	0.2	8.1	6	0.1	0.2	8.7	6	10	8	0	2	9	7	2	5	0	0	0	0	0	0	2.9	2	3.4	1.5	2	16	1
55	2	23	2	1	3	22	82	48	7	76	44	1.4	1.4	8.35	9	1.05	1.05	6.6	11	1.3	1.3	8.1	9	10	2	7	1	10	3	8	8	0	0	0	0	4	0	2.1	2.8	2.1	2.6	0	4	3
56	1	25	2	1	3	20	91	49	12	91	46	0.3	0.3	4.95	12	0.4	0.3	7.7	12	0.4	0.4	7.1	10	10	10	0	0	10	8	3	8	0	0	0	0	0	0	3.5	1.5	3.2	1.5	6	14	0
57	2	25	2	1	4	1	67	24	2	66	26	0.1	0.1	6.3	12	6.75	1.1	4.6	14	2.45	0.1	4.6	10	10	1	7	2	8	0	7	5	0	0	0	0	1	0	1.5	3.7	2.1	3	0	6	5
58	2	21	2	1	1	19	54	41	2	57	32	2.35	0.2	5	11	6.5	0.2	2.3	17	1	0.3	4.85	10	10	0	6	4	10	1	4	8	0	0	0	0	1	0	2.7	1.7	2.2	2.4	4	4	10
59	1	21	1	1	1	10	78	27	10	77	26	0.6	0.25	1.55	11	0.4	0.2	0.95	14	0.25	0.3	1.2	11	10	7	1	2	10	6	5	7	1	1	1	0	1	0	2.1	2	2.5	2.8	2	15	0
60	1	25	1	1	3	10	92	29	12	87	29	0.2	0.2	4.9	10	0.5	0.5	7.5	8	0.45	0.4	4.9	8	10	9	1	0	10	4	1	7	0	0	0	0	0	0	3	2.2	3.3	1.8	2	13	0
